# Supplementary material for: Zinc-Chelating Compounds as Inhibitors of Human and Bacterial Zinc Metalloproteases
Source: Molecules. 2021 Dec 22;27(1):56. doi: 10.3390/molecules27010056 (PMC8746695; doi:10.3390/molecules27010056)
Supplement: Supplementary file 1 [file molecules-27-00056-s001.zip]

Archive with 1 entries (1 files):
- molecules-1501496-supplementary.pdf
